# Supplementary material for: Quantifying phenological diversity: a framework based on Hill numbers theory
Source: PeerJ. 2022 May 12;10:e13412. doi: 10.7717/peerj.13412 (PMC9107786; doi:10.7717/peerj.13412)
Supplement: Supplemental Information 2 [file peerj-10-13412-s002.csv]

Time	Sp1	Sp2	Sp3	Sp4	Sp5	Sp6	Sp7	Sp8	Sp9	Sp10	Sp11	Sp12	Sp13	Sp14	Sp15	Sp16	Sp17	Sp18	Sp19	Sp20	Sp21	Sp22	Sp23	Sp24	Sp25	Sp26	Sp27	Sp28	Sp29	Sp30	Sp31	Sp32	Sp33	Sp34	Sp35	Sp36	Sp37	Sp38	Sp39	Sp40
1	9.25E-05	1.25E-07	8.21E-05	8.75E-07	3.46E-07	4.24E-05	0.00011222	3.37E-06	0.000236107	2.78E-05	8.47E-06	0.00050847	1.72E-05	6.46E-06	2.26E-06	7.01E-07	0.000928664	8.56E-07	1.24E-07	0.000119448	5.09E-07	3.60E-06	7.18E-06	0.000763401	0.001486617	4.13E-06	1.33E-06	7.01E-07	0.000164969	0.00017822	2.93E-06	5.70E-05	9.59E-05	1.22E-05	1.90E-05	0.000407855	1.56E-06	4.01E-06	2.33E-06	9.33E-05
2	9.74E-05	1.27E-07	7.16E-05	8.73E-07	3.21E-07	4.99E-05	0.000100706	3.43E-06	0.000224183	3.02E-05	9.98E-06	0.000497545	1.36E-05	5.97E-06	2.39E-06	7.60E-07	0.000935554	8.89E-07	1.23E-07	0.000128662	5.51E-07	3.63E-06	7.86E-06	0.000690621	0.001332336	4.47E-06	1.41E-06	7.60E-07	0.000174894	0.000186275	2.95E-06	7.60E-05	0.000110924	1.22E-05	2.50E-05	0.000538154	1.70E-06	4.18E-06	2.21E-06	9.12E-05
3	0.000103204	1.30E-07	6.10E-05	8.77E-07	2.98E-07	6.02E-05	8.75E-05	3.50E-06	0.000212538	3.17E-05	1.22E-05	0.000489863	1.12E-05	5.51E-06	2.55E-06	8.25E-07	0.000948024	9.26E-07	1.24E-07	0.000140126	5.97E-07	3.69E-06	8.69E-06	0.00061552	0.001146799	4.84E-06	1.50E-06	8.25E-07	0.000190013	0.000190286	2.99E-06	9.96E-05	0.000126005	1.24E-05	3.23E-05	0.000696832	1.85E-06	4.39E-06	2.11E-06	8.75E-05
4	0.000109711	1.34E-07	5.27E-05	8.86E-07	2.78E-07	7.16E-05	7.67E-05	3.59E-06	0.00020682	3.12E-05	1.55E-05	0.000485056	9.40E-06	5.09E-06	2.74E-06	8.96E-07	0.000968893	9.67E-07	1.25E-07	0.000152297	6.46E-07	3.78E-06	9.75E-06	0.000550748	0.000985809	5.24E-06	1.59E-06	8.96E-07	0.000204516	0.000192689	3.04E-06	0.0001214	0.000140194	1.26E-05	3.87E-05	0.000835814	2.02E-06	4.63E-06	2.01E-06	8.27E-05
5	0.000116724	1.38E-07	4.74E-05	9.01E-07	2.58E-07	8.06E-05	6.98E-05	3.70E-06	0.00020598	2.86E-05	2.04E-05	0.000482202	8.07E-06	4.71E-06	2.96E-06	9.74E-07	0.000995673	1.01E-06	1.27E-07	0.000161496	7.01E-07	3.90E-06	1.11E-05	0.000501157	0.000867644	5.68E-06	1.70E-06	9.74E-07	0.000208392	0.000196846	3.11E-06	0.000132001	0.000153806	1.29E-05	4.11E-05	0.000892564	2.21E-06	4.91E-06	1.92E-06	7.58E-05
6	0.000123678	1.44E-07	4.42E-05	9.22E-07	2.41E-07	8.44E-05	6.63E-05	3.83E-06	0.000207952	2.49E-05	2.65E-05	0.000480976	7.04E-06	4.35E-06	3.24E-06	1.06E-06	0.001031321	1.07E-06	1.30E-07	0.000163633	7.60E-07	4.05E-06	1.29E-05	0.000466293	0.000782932	6.15E-06	1.82E-06	1.06E-06	0.000196471	0.000204858	3.20E-06	0.000126831	0.00016743	1.33E-05	3.82E-05	0.000840919	2.41E-06	5.23E-06	1.83E-06	6.67E-05
7	0.000129735	1.50E-07	4.25E-05	9.48E-07	2.25E-07	8.34E-05	6.47E-05	3.97E-06	0.000213734	2.15E-05	3.18E-05	0.000482122	6.26E-06	4.03E-06	3.56E-06	1.15E-06	0.001083503	1.12E-06	1.34E-07	0.000157206	8.25E-07	4.24E-06	1.56E-05	0.000443823	0.000718087	6.67E-06	1.95E-06	1.15E-06	0.00017364	0.000217847	3.31E-06	0.000110649	0.000180999	1.39E-05	3.19E-05	0.000716445	2.64E-06	5.60E-06	1.76E-06	5.72E-05
8	0.000134122	1.57E-07	4.17E-05	9.81E-07	2.11E-07	8.16E-05	6.37E-05	4.13E-06	0.000225271	1.92E-05	3.39E-05	0.000486579	5.67E-06	3.73E-06	3.94E-06	1.26E-06	0.001157935	1.19E-06	1.38E-07	0.000144642	8.96E-07	4.46E-06	1.96E-05	0.000431306	0.000667077	7.24E-06	2.09E-06	1.26E-06	0.000149868	0.000236781	3.45E-06	9.34E-05	0.000194066	1.45E-05	2.51E-05	0.000581871	2.89E-06	6.01E-06	1.69E-06	4.92E-05
9	0.000136683	1.66E-07	4.18E-05	1.02E-06	1.98E-07	8.44E-05	6.24E-05	4.31E-06	0.000241419	1.78E-05	3.17E-05	0.000494612	5.23E-06	3.46E-06	4.41E-06	1.37E-06	0.001254871	1.25E-06	1.44E-07	0.00013058	9.74E-07	4.73E-06	2.53E-05	0.000426733	0.000629037	7.86E-06	2.26E-06	1.37E-06	0.000131778	0.000261764	3.62E-06	8.24E-05	0.000206507	1.53E-05	1.99E-05	0.000474971	3.16E-06	6.48E-06	1.63E-06	4.42E-05
10	0.000138088	1.75E-07	4.27E-05	1.07E-06	1.86E-07	9.51E-05	6.04E-05	4.51E-06	0.000257911	1.70E-05	2.62E-05	0.000505947	4.94E-06	3.21E-06	4.98E-06	1.50E-06	0.001369142	1.33E-06	1.50E-07	0.000118981	1.06E-06	5.05E-06	3.23E-05	0.000428679	0.000602424	8.53E-06	2.45E-06	1.50E-06	0.000120039	0.000291086	3.82E-06	7.90E-05	0.000218416	1.62E-05	1.64E-05	0.000397288	3.46E-06	7.02E-06	1.58E-06	4.28E-05
11	0.000139381	1.86E-07	4.42E-05	1.12E-06	1.75E-07	0.000112522	5.73E-05	4.72E-06	0.000271683	1.66E-05	2.02E-05	0.000520315	4.76E-06	2.98E-06	5.68E-06	1.64E-06	0.001490318	1.41E-06	1.57E-07	0.00011136	1.15E-06	5.44E-06	3.84E-05	0.000435794	0.000582798	9.27E-06	2.67E-06	1.64E-06	0.000112476	0.000322399	4.06E-06	8.12E-05	0.000229429	1.72E-05	1.42E-05	0.000339121	3.80E-06	7.62E-06	1.53E-06	4.52E-05
12	0.000141328	1.98E-07	4.56E-05	1.18E-06	1.66E-07	0.000129786	5.29E-05	4.95E-06	0.000283958	1.66E-05	1.53E-05	0.000537639	4.69E-06	2.78E-06	6.57E-06	1.80E-06	0.001602302	1.50E-06	1.66E-07	0.00010664	1.26E-06	5.89E-06	4.09E-05	0.000445038	0.000563865	1.01E-05	2.92E-06	1.80E-06	0.000107267	0.000355349	4.35E-06	8.61E-05	0.00023869	1.84E-05	1.28E-05	0.000297664	4.16E-06	8.31E-06	1.49E-06	5.06E-05
13	0.000144197	2.11E-07	4.62E-05	1.24E-06	1.57E-07	0.000137468	4.74E-05	5.19E-06	0.000297394	1.70E-05	1.19E-05	0.000557929	4.72E-06	2.58E-06	7.73E-06	1.98E-06	0.001684932	1.59E-06	1.75E-07	0.000102346	1.37E-06	6.44E-06	3.84E-05	0.000449949	0.000540039	1.10E-05	3.23E-06	1.98E-06	0.000103784	0.000391264	4.70E-06	9.13E-05	0.000245501	1.97E-05	1.18E-05	0.000273261	4.56E-06	9.08E-06	1.46E-06	5.69E-05
14	0.000147962	2.25E-07	4.55E-05	1.32E-06	1.50E-07	0.000130283	4.18E-05	5.46E-06	0.000311091	1.78E-05	9.64E-06	0.000581205	4.84E-06	2.41E-06	9.29E-06	2.18E-06	0.001720866	1.69E-06	1.86E-07	9.66E-05	1.50E-06	7.10E-06	3.25E-05	0.000442194	0.000509431	1.20E-05	3.59E-06	2.18E-06	0.000102322	0.000428424	5.11E-06	9.50E-05	0.000249637	2.13E-05	1.13E-05	0.000261782	5.00E-06	9.97E-06	1.44E-06	6.05E-05
15	0.000152531	2.41E-07	4.39E-05	1.40E-06	1.44E-07	0.000111473	3.74E-05	5.75E-06	0.000321186	1.93E-05	8.09E-06	0.000607482	5.04E-06	2.25E-06	1.15E-05	2.41E-06	0.001706287	1.79E-06	1.98E-07	8.96E-05	1.64E-06	7.90E-06	2.58E-05	0.000417039	0.000474775	1.30E-05	4.02E-06	2.41E-06	0.000103963	0.000460297	5.60E-06	9.65E-05	0.000251033	2.30E-05	1.11E-05	0.000256655	5.49E-06	1.10E-05	1.42E-06	5.90E-05
16	0.000157837	2.58E-07	4.21E-05	1.49E-06	1.38E-07	8.97E-05	3.54E-05	6.05E-06	0.000326142	2.18E-05	6.94E-06	0.000636786	5.32E-06	2.11E-06	1.49E-05	2.67E-06	0.001656164	1.91E-06	2.11E-07	8.29E-05	1.80E-06	8.88E-06	2.05E-05	0.000377643	0.000440967	1.42E-05	4.54E-06	2.67E-06	0.000110463	0.00048248	6.18E-06	9.63E-05	0.00024963	2.50E-05	1.12E-05	0.000255087	6.02E-06	1.21E-05	1.42E-06	5.33E-05
17	0.000163847	2.78E-07	4.06E-05	1.59E-06	1.34E-07	7.18E-05	3.59E-05	6.38E-06	0.000328567	2.56E-05	6.05E-06	0.000669159	5.69E-06	1.98E-06	1.99E-05	2.96E-06	0.001596322	2.03E-06	2.25E-07	7.78E-05	1.98E-06	1.01E-05	1.69E-05	0.000332922	0.000411653	1.55E-05	5.18E-06	2.96E-06	0.000123281	0.000499643	6.89E-06	9.58E-05	0.000245827	2.72E-05	1.16E-05	0.000258612	6.59E-06	1.35E-05	1.41E-06	4.69E-05
18	0.000170565	2.98E-07	3.98E-05	1.70E-06	1.30E-07	6.02E-05	3.81E-05	6.74E-06	0.000331796	3.02E-05	5.36E-06	0.000704668	6.13E-06	1.86E-06	2.59E-05	3.31E-06	0.001548128	2.16E-06	2.41E-07	7.48E-05	2.18E-06	1.16E-05	1.48E-05	0.000291211	0.000387567	1.69E-05	5.96E-06	3.31E-06	0.000141649	0.000522136	7.76E-06	9.60E-05	0.000240724	2.96E-05	1.26E-05	0.000267841	7.23E-06	1.51E-05	1.42E-06	4.32E-05
19	0.000178032	3.21E-07	3.96E-05	1.82E-06	1.27E-07	5.38E-05	3.99E-05	7.13E-06	0.000337468	3.39E-05	4.80E-06	0.000743414	6.65E-06	1.75E-06	3.12E-05	3.72E-06	0.001519246	2.29E-06	2.58E-07	7.38E-05	2.41E-06	1.37E-05	1.34E-05	0.000256392	0.000366771	1.85E-05	6.93E-06	3.72E-06	0.000161223	0.000557608	8.82E-06	9.84E-05	0.000235586	3.24E-05	1.42E-05	0.000279546	7.92E-06	1.69E-05	1.43E-06	4.34E-05
20	0.000186331	3.46E-07	3.98E-05	1.95E-06	1.25E-07	5.15E-05	3.99E-05	7.55E-06	0.000346899	3.50E-05	4.34E-06	0.000785548	7.26E-06	1.66E-06	3.34E-05	4.20E-06	0.001507181	2.44E-06	2.78E-07	7.47E-05	2.67E-06	1.65E-05	1.27E-05	0.000228593	0.000346155	2.02E-05	8.13E-06	4.20E-06	0.00017534	0.00060789	1.02E-05	0.000104576	0.000231821	3.55E-05	1.69E-05	0.000290324	8.67E-06	1.91E-05	1.45E-06	4.74E-05
21	0.000195606	3.73E-07	4.04E-05	2.10E-06	1.24E-07	5.23E-05	3.80E-05	8.03E-06	0.000362301	3.34E-05	3.98E-06	0.000831355	7.95E-06	1.57E-06	3.13E-05	4.78E-06	0.001510748	2.59E-06	2.98E-07	7.74E-05	2.96E-06	2.03E-05	1.24E-05	0.000206338	0.000324008	2.20E-05	9.64E-06	4.78E-06	0.000179036	0.000671928	1.19E-05	0.000115876	0.000231821	3.89E-05	2.13E-05	0.000300922	9.49E-06	2.18E-05	1.48E-06	5.34E-05
22	0.000206068	4.03E-07	4.13E-05	2.25E-06	1.23E-07	5.50E-05	3.55E-05	8.56E-06	0.000384997	3.07E-05	3.67E-06	0.000881548	8.74E-06	1.50E-06	2.59E-05	5.50E-06	0.001535546	2.75E-06	3.21E-07	8.14E-05	3.31E-06	2.49E-05	1.25E-05	0.000187765	0.000302147	2.40E-05	1.16E-05	5.50E-06	0.000173339	0.000751177	1.44E-05	0.000131657	0.000237911	4.28E-05	2.79E-05	0.000314823	1.04E-05	2.51E-05	1.51E-06	5.85E-05
23	0.000217989	4.35E-07	4.24E-05	2.42E-06	1.24E-07	5.73E-05	3.44E-05	9.18E-06	0.000412733	2.86E-05	3.43E-06	0.000937637	9.62E-06	1.44E-06	1.99E-05	6.40E-06	0.001583769	2.92E-06	3.46E-07	8.59E-05	3.72E-06	2.93E-05	1.31E-05	0.000171285	0.000284861	2.63E-05	1.43E-05	6.40E-06	0.000165872	0.000853927	1.79E-05	0.000149497	0.000248947	4.71E-05	3.60E-05	0.000334674	1.13E-05	2.92E-05	1.56E-06	6.01E-05
24	0.000231629	4.71E-07	4.40E-05	2.61E-06	1.25E-07	5.69E-05	3.56E-05	9.91E-06	0.000439568	2.77E-05	3.23E-06	0.001001233	1.06E-05	1.38E-06	1.50E-05	7.55E-06	0.001640363	3.10E-06	3.73E-07	9.05E-05	4.20E-06	3.21E-05	1.41E-05	0.000156219	0.000274616	2.91E-05	1.81E-05	7.55E-06	0.000165306	0.000990509	2.27E-05	0.000166725	0.0002596	5.19E-05	4.33E-05	0.00036226	1.24E-05	3.46E-05	1.60E-06	5.74E-05
25	0.000247097	5.09E-07	4.59E-05	2.81E-06	1.27E-07	5.32E-05	3.93E-05	1.08E-05	0.000459265	2.79E-05	3.07E-06	0.001071356	1.17E-05	1.34E-06	1.15E-05	9.12E-06	0.00167727	3.29E-06	4.03E-07	9.47E-05	4.78E-06	3.23E-05	1.57E-05	0.000142808	0.000268791	3.31E-05	2.33E-05	9.12E-06	0.000173064	0.00115381	2.83E-05	0.000182287	0.000264659	5.72E-05	4.68E-05	0.000399279	1.35E-05	4.18E-05	1.66E-06	5.22E-05
26	0.000264208	5.51E-07	4.84E-05	3.02E-06	1.30E-07	4.75E-05	4.45E-05	1.19E-05	0.000469616	2.90E-05	2.95E-06	0.001142544	1.29E-05	1.30E-06	9.28E-06	1.14E-05	0.001673707	3.49E-06	4.35E-07	9.76E-05	5.50E-06	3.07E-05	1.83E-05	0.000131455	0.000261641	3.85E-05	2.96E-05	1.14E-05	0.000180837	0.001301006	3.33E-05	0.000197402	0.000262333	6.31E-05	4.59E-05	0.000446794	1.46E-05	5.22E-05	1.72E-06	4.72E-05
27	0.000282554	5.97E-07	5.16E-05	3.26E-06	1.34E-07	4.17E-05	4.94E-05	1.33E-05	0.000473471	3.08E-05	2.86E-06	0.00120862	1.43E-05	1.27E-06	7.70E-06	1.47E-05	0.001627674	3.69E-06	4.71E-07	9.76E-05	6.40E-06	2.88E-05	2.21E-05	0.000122011	0.000250055	4.50E-05	3.53E-05	1.47E-05	0.000178617	0.001368346	3.57E-05	0.000214879	0.000252166	6.96E-05	4.30E-05	0.00050879	1.59E-05	6.79E-05	1.80E-06	4.43E-05
28	0.000301906	6.46E-07	5.58E-05	3.51E-06	1.38E-07	3.72E-05	5.24E-05	1.51E-05	0.00047499	3.33E-05	2.81E-06	0.001269773	1.57E-05	1.25E-06	6.54E-06	1.96E-05	0.001547931	3.91E-06	5.09E-07	9.45E-05	7.55E-06	2.79E-05	2.76E-05	0.000113819	0.000236663	5.11E-05	3.85E-05	1.96E-05	0.000165464	0.001319264	3.47E-05	0.000237095	0.000232816	7.68E-05	4.18E-05	0.000597622	1.73E-05	9.04E-05	1.88E-06	4.48E-05
29	0.000322661	7.01E-07	6.12E-05	3.78E-06	1.44E-07	3.40E-05	5.34E-05	1.76E-05	0.000475116	3.64E-05	2.78E-06	0.001333508	1.73E-05	1.24E-06	5.64E-06	2.55E-05	0.001441718	4.14E-06	5.51E-07	8.96E-05	9.12E-06	2.89E-05	3.44E-05	0.000106278	0.000226152	5.51E-05	3.85E-05	2.55E-05	0.000150024	0.001176052	3.10E-05	0.000262309	0.000204732	8.47E-05	4.38E-05	0.000725853	1.88E-05	0.000118061	1.96E-06	4.95E-05
30	0.000345929	7.60E-07	6.75E-05	4.08E-06	1.50E-07	3.19E-05	5.42E-05	2.08E-05	0.00047168	4.03E-05	2.78E-06	0.001408007	1.91E-05	1.23E-06	4.92E-06	3.07E-05	0.001313777	4.37E-06	5.97E-07	8.57E-05	1.14E-05	3.18E-05	4.09E-05	9.92E-05	0.000219222	5.55E-05	3.69E-05	3.07E-05	0.000140532	0.000998595	2.68E-05	0.000282617	0.000173187	9.35E-05	4.71E-05	0.000881637	2.05E-05	0.000142452	2.06E-06	5.87E-05
31	0.0003737	8.25E-07	7.37E-05	4.40E-06	1.57E-07	3.07E-05	5.70E-05	2.52E-05	0.000463823	4.49E-05	2.81E-06	0.001497418	2.10E-05	1.24E-06	4.34E-06	3.28E-05	0.001173514	4.62E-06	6.46E-07	8.42E-05	1.47E-05	3.59E-05	4.46E-05	9.25E-05	0.000212175	5.24E-05	3.59E-05	3.28E-05	0.000137696	0.000838164	2.35E-05	0.000289379	0.000145754	0.000103175	4.81E-05	0.001016249	2.25E-05	0.00015236	2.17E-06	7.16E-05
32	0.000409677	8.96E-07	7.90E-05	4.75E-06	1.66E-07	3.00E-05	6.32E-05	3.14E-05	0.000454802	5.07E-05	2.87E-06	0.001603787	2.31E-05	1.25E-06	3.86E-06	3.07E-05	0.001037723	4.88E-06	7.01E-07	8.42E-05	1.96E-05	3.97E-05	4.39E-05	8.60E-05	0.000202224	4.71E-05	3.74E-05	3.07E-05	0.000137615	0.000714694	2.17E-05	0.000282904	0.00012694	0.000113909	4.47E-05	0.001072679	2.52E-05	0.000142366	2.28E-06	8.48E-05
33	0.000460218	9.74E-07	8.37E-05	5.12E-06	1.75E-07	2.98E-05	7.43E-05	3.97E-05	0.000450016	5.82E-05	2.96E-06	0.001730425	2.54E-05	1.27E-06	3.45E-06	2.55E-05	0.000924414	5.16E-06	7.60E-07	8.42E-05	2.55E-05	4.16E-05	3.97E-05	7.98E-05	0.000190785	4.16E-05	4.24E-05	2.55E-05	0.000138041	0.000625841	2.13E-05	0.000272668	0.000116047	0.000125758	3.79E-05	0.001034464	2.90E-05	0.000117937	2.41E-06	9.36E-05
34	0.000533241	1.06E-06	8.93E-05	5.53E-06	1.86E-07	3.00E-05	9.27E-05	4.96E-05	0.000453606	6.87E-05	3.07E-06	0.001882685	2.80E-05	1.30E-06	3.11E-06	1.96E-05	0.000844446	5.45E-06	8.25E-07	8.41E-05	3.07E-05	4.10E-05	3.47E-05	7.41E-05	0.000181194	3.67E-05	5.19E-05	1.96E-05	0.000140371	0.000563384	2.21E-05	0.000265089	0.000109263	0.000138739	3.07E-05	0.000939542	3.47E-05	9.03E-05	2.55E-06	9.51E-05
35	0.000632429	1.15E-06	9.75E-05	5.96E-06	1.98E-07	3.09E-05	0.000120206	5.92E-05	0.000466585	8.31E-05	3.22E-06	0.002068208	3.10E-05	1.34E-06	2.82E-06	1.47E-05	0.000798125	5.77E-06	8.96E-07	8.55E-05	3.28E-05	3.89E-05	3.17E-05	6.94E-05	0.000175288	3.27E-05	6.69E-05	1.47E-05	0.000146439	0.000519815	2.42E-05	0.000255821	0.000102913	0.000152947	2.52E-05	0.000845932	4.32E-05	6.78E-05	2.70E-06	9.06E-05
36	0.000748844	1.26E-06	0.000108869	6.44E-06	2.11E-07	3.24E-05	0.000154296	6.60E-05	0.000485229	0.00010036	3.40E-06	0.002297946	3.47E-05	1.38E-06	2.57E-06	1.14E-05	0.000777076	6.11E-06	9.74E-07	9.05E-05	3.07E-05	3.67E-05	3.25E-05	6.56E-05	0.000172958	2.94E-05	8.62E-05	1.14E-05	0.000154112	0.000488661	2.77E-05	0.000237942	9.55E-05	0.000168581	2.21E-05	0.000794675	5.44E-05	5.21E-05	2.87E-06	8.48E-05
37	0.000862028	1.37E-06	0.000122305	6.95E-06	2.25E-07	3.50E-05	0.000184533	6.86E-05	0.000500457	0.000115752	3.61E-06	0.002583538	3.93E-05	1.44E-06	2.35E-06	9.12E-06	0.000767908	6.49E-06	1.06E-06	0.000100366	2.55E-05	3.55E-05	3.74E-05	6.25E-05	0.00017346	2.65E-05	0.000104581	9.12E-06	0.00015803	0.000465899	3.23E-05	0.000213787	8.75E-05	0.000185946	2.10E-05	0.000804393	6.68E-05	4.17E-05	3.05E-06	8.20E-05
38	0.000958252	1.50E-06	0.000135831	7.50E-06	2.41E-07	3.92E-05	0.000196693	6.86E-05	0.000502314	0.000123865	3.86E-06	0.002930854	4.53E-05	1.50E-06	2.16E-06	7.55E-06	0.00075598	6.92E-06	1.15E-06	0.000114944	1.96E-05	3.56E-05	4.50E-05	5.94E-05	0.000175833	2.40E-05	0.000114049	7.55E-06	0.000155767	0.000450286	3.69E-05	0.000194263	8.03E-05	0.000205539	2.16E-05	0.000882768	7.64E-05	3.45E-05	3.25E-06	8.35E-05
39	0.001045621	1.64E-06	0.000147703	8.09E-06	2.58E-07	4.55E-05	0.000183778	6.90E-05	0.000488281	0.000123322	4.15E-06	0.00334122	5.33E-05	1.57E-06	1.99E-06	6.40E-06	0.000729716	7.44E-06	1.26E-06	0.000134483	1.47E-05	3.68E-05	5.24E-05	5.63E-05	0.000178616	2.18E-05	0.000109748	6.40E-06	0.00015056	0.000439386	3.95E-05	0.000187879	7.48E-05	0.000228092	2.40E-05	0.001026737	7.99E-05	2.91E-05	3.46E-06	8.66E-05
40	0.00113754	1.80E-06	0.000156888	8.74E-06	2.78E-07	5.38E-05	0.000152457	7.24E-05	0.000467119	0.000118107	4.48E-06	0.003817146	6.31E-05	1.66E-06	1.84E-06	5.50E-06	0.00068472	8.08E-06	1.37E-06	0.000159723	1.14E-05	3.88E-05	5.68E-05	5.33E-05	0.000180682	1.98E-05	9.46E-05	5.50E-06	0.000147051	0.000426901	3.87E-05	0.00019273	7.14E-05	0.000254167	2.86E-05	0.00120765	7.68E-05	2.50E-05	3.70E-06	8.81E-05
41	0.001219836	1.98E-06	0.00016319	9.43E-06	2.98E-07	6.31E-05	0.000116884	7.89E-05	0.000453468	0.000113973	4.86E-06	0.004342165	7.39E-05	1.75E-06	1.71E-06	4.78E-06	0.000624958	8.93E-06	1.50E-06	0.000188459	9.12E-06	4.16E-05	5.81E-05	5.10E-05	0.000182624	1.80E-05	7.72E-05	4.78E-06	0.000147709	0.000407092	3.47E-05	0.000198511	7.02E-05	0.00028332	3.49E-05	0.001364336	6.95E-05	2.17E-05	3.97E-06	8.73E-05
42	0.001251226	2.18E-06	0.000168306	1.02E-05	3.21E-07	7.16E-05	8.76E-05	8.61E-05	0.000457954	0.00011468	5.29E-06	0.004845695	8.41E-05	1.86E-06	1.60E-06	4.20E-06	0.000559744	1.01E-05	1.64E-06	0.000211775	7.55E-06	4.54E-05	5.90E-05	4.96E-05	0.000186255	1.64E-05	6.44E-05	4.20E-06	0.000153448	0.000381146	2.94E-05	0.000195243	7.09E-05	0.000313835	4.09E-05	0.00142775	6.09E-05	1.90E-05	4.26E-06	8.72E-05
43	0.001205398	2.41E-06	0.000177064	1.10E-05	3.46E-07	7.89E-05	6.71E-05	9.03E-05	0.000479626	0.000121151	5.78E-06	0.005230748	9.20E-05	1.98E-06	1.50E-06	3.72E-06	0.000498681	1.19E-05	1.80E-06	0.000218125	6.40E-06	5.02E-05	6.08E-05	4.93E-05	0.000192649	1.50E-05	5.76E-05	3.72E-06	0.000163165	0.000356311	2.49E-05	0.000180492	7.32E-05	0.000344126	4.37E-05	0.001366354	5.27E-05	1.68E-05	4.58E-06	9.20E-05
44	0.001101952	2.67E-06	0.000196373	1.19E-05	3.73E-07	8.74E-05	5.35E-05	8.89E-05	0.000503737	0.000132277	6.33E-06	0.00547215	9.67E-05	2.11E-06	1.41E-06	3.31E-06	0.000447836	1.46E-05	1.98E-06	0.000203767	5.50E-06	5.62E-05	6.19E-05	4.94E-05	0.000201698	1.37E-05	5.35E-05	3.31E-06	0.000171183	0.00033848	2.20E-05	0.000159377	7.57E-05	0.000374871	4.13E-05	0.001208162	4.58E-05	1.50E-05	4.94E-06	0.000104331
45	0.000988365	2.96E-06	0.000230939	1.28E-05	4.03E-07	0.000100673	4.40E-05	8.20E-05	0.000508281	0.00014582	6.95E-06	0.00565952	9.79E-05	2.25E-06	1.33E-06	2.96E-06	0.000408735	1.89E-05	2.18E-06	0.000176606	4.78E-06	6.39E-05	6.01E-05	4.94E-05	0.000213789	1.25E-05	4.85E-05	2.96E-06	0.000169006	0.000327766	2.04E-05	0.000139223	7.65E-05	0.000409167	3.49E-05	0.001015422	4.10E-05	1.34E-05	5.34E-06	0.000124512
46	0.000900628	3.31E-06	0.000278224	1.38E-05	4.35E-07	0.000120516	3.69E-05	7.19E-05	0.000479687	0.000159773	7.65E-06	0.005912526	9.57E-05	2.41E-06	1.26E-06	2.67E-06	0.000379712	2.51E-05	2.41E-06	0.000148424	4.20E-06	7.38E-05	5.64E-05	4.92E-05	0.000231276	1.15E-05	4.16E-05	2.67E-06	0.000152722	0.000321524	1.99E-05	0.000124716	7.46E-05	0.000450331	2.77E-05	0.000840748	3.83E-05	1.21E-05	5.79E-06	0.000150025
47	0.000847609	3.72E-06	0.000327167	1.49E-05	4.71E-07	0.000146349	3.15E-05	6.18E-05	0.000424437	0.000174223	8.43E-06	0.006264677	9.04E-05	2.58E-06	1.21E-06	2.41E-06	0.000358072	3.33E-05	2.67E-06	0.000126021	3.72E-06	8.64E-05	5.36E-05	4.93E-05	0.000257891	1.05E-05	3.38E-05	2.41E-06	0.000127535	0.00031888	2.02E-05	0.000116453	7.04E-05	0.000500287	2.19E-05	0.000705985	3.73E-05	1.09E-05	6.29E-06	0.000175197
48	0.000822219	4.20E-06	0.000363669	1.61E-05	5.09E-07	0.000177227	2.72E-05	5.41E-05	0.000362624	0.000192257	9.31E-06	0.006638648	8.29E-05	2.78E-06	1.16E-06	2.18E-06	0.000341585	4.20E-05	2.96E-06	0.000110142	3.31E-06	0.00010249	5.43E-05	5.02E-05	0.000295865	9.64E-06	2.69E-05	2.18E-06	0.000103225	0.000320431	2.15E-05	0.000111977	6.57E-05	0.000560296	1.80E-05	0.000609684	3.75E-05	9.92E-06	6.86E-06	0.000192458
49	0.000813813	4.78E-06	0.000380665	1.73E-05	5.51E-07	0.00021085	2.38E-05	4.99E-05	0.000311095	0.000219435	1.03E-05	0.006931482	7.48E-05	2.98E-06	1.11E-06	1.98E-06	0.000328834	4.91E-05	3.31E-06	9.89E-05	2.96E-06	0.00012207	5.90E-05	5.20E-05	0.000341677	8.86E-06	2.15E-05	1.98E-06	8.63E-05	0.000325106	2.41E-05	0.000107886	6.19E-05	0.000632638	1.56E-05	0.000542758	3.90E-05	9.05E-06	7.49E-06	0.00019768
50	0.000810919	5.50E-06	0.000384766	1.87E-05	5.97E-07	0.000239097	2.10E-05	4.93E-05	0.000274894	0.00026244	1.14E-05	0.007121686	6.77E-05	3.21E-06	1.08E-06	1.80E-06	0.000318934	5.32E-05	3.72E-06	9.00E-05	2.67E-06	0.000143785	6.65E-05	5.41E-05	0.00038403	8.15E-06	1.76E-05	1.80E-06	7.78E-05	0.000330158	2.86E-05	0.000102084	5.95E-05	0.00072159	1.41E-05	0.000497608	4.21E-05	8.30E-06	8.20E-06	0.000195131
51	0.000802868	6.40E-06	0.000390567	2.02E-05	6.46E-07	0.000248894	1.86E-05	5.19E-05	0.000251083	0.000325198	1.27E-05	0.007284941	6.26E-05	3.46E-06	1.05E-06	1.64E-06	0.000311296	5.52E-05	4.20E-06	8.13E-05	2.41E-06	0.000163823	7.45E-05	5.62E-05	0.000408718	7.50E-06	1.50E-05	1.64E-06	7.54E-05	0.000334575	3.54E-05	9.48E-05	5.86E-05	0.000833796	1.32E-05	0.000469399	4.72E-05	7.64E-06	9.01E-06	0.000194978
52	0.000784631	7.55E-06	0.000404283	2.19E-05	7.01E-07	0.00023269	1.67E-05	5.62E-05	0.000235317	0.000400814	1.41E-05	0.007516371	5.97E-05	3.73E-06	1.03E-06	1.50E-06	0.000305689	5.63E-05	4.78E-06	7.20E-05	2.18E-06	0.000176538	7.98E-05	5.83E-05	0.000408683	6.91E-06	1.32E-05	1.50E-06	7.70E-05	0.000340637	4.38E-05	8.73E-05	5.87E-05	0.000979479	1.28E-05	0.000453067	5.38E-05	7.07E-06	9.93E-06	0.000204192
53	0.00075865	9.12E-06	0.00041374	2.39E-05	7.60E-07	0.000197196	1.51E-05	5.98E-05	0.000224647	0.000466207	1.57E-05	0.007860677	5.84E-05	4.03E-06	1.01E-06	1.37E-06	0.000302343	5.67E-05	5.50E-06	6.28E-05	1.98E-06	0.000177452	8.02E-05	6.07E-05	0.000390001	6.36E-06	1.20E-05	1.37E-06	8.04E-05	0.000351726	5.16E-05	8.04E-05	5.98E-05	0.001177026	1.28E-05	0.000440353	5.96E-05	6.57E-06	1.10E-05	0.000219574
54	0.000730765	1.14E-05	0.000399186	2.67E-05	8.25E-07	0.000158747	1.37E-05	5.99E-05	0.000217421	0.000491949	1.74E-05	0.008290241	5.84E-05	4.35E-06	1.00E-06	1.26E-06	0.000301809	5.46E-05	6.40E-06	5.51E-05	1.80E-06	0.000166648	7.60E-05	6.33E-05	0.00036758	5.87E-06	1.13E-05	1.26E-06	8.41E-05	0.000369609	5.71E-05	7.30E-05	6.22E-05	0.001462369	1.33E-05	0.000421287	6.20E-05	6.14E-06	1.23E-05	0.000229847
55	0.000705294	1.47E-05	0.00035428	3.06E-05	8.96E-07	0.000131047	1.25E-05	5.58E-05	0.000212678	0.000465089	1.94E-05	0.008705679	5.93E-05	4.71E-06	1.00E-06	1.15E-06	0.000304636	5.00E-05	7.55E-06	4.97E-05	1.64E-06	0.000148975	6.94E-05	6.67E-05	0.000354608	5.41E-06	1.10E-05	1.15E-06	8.65E-05	0.000392891	6.13E-05	6.42E-05	6.67E-05	0.00189335	1.44E-05	0.000390276	5.98E-05	5.78E-06	1.40E-05	0.000225202
56	0.000683443	1.96E-05	0.000292535	3.63E-05	9.74E-07	0.000118157	1.16E-05	4.94E-05	0.000209846	0.000400969	2.17E-05	0.008993278	6.10E-05	5.09E-06	1.00E-06	1.06E-06	0.0003112	4.50E-05	9.12E-06	4.62E-05	1.50E-06	0.000130526	6.32E-05	7.12E-05	0.000355065	5.00E-06	1.10E-05	1.06E-06	8.63E-05	0.000416398	6.82E-05	5.41E-05	7.51E-05	0.002517335	1.63E-05	0.000350194	5.48E-05	5.47E-06	1.65E-05	0.000205398
57	0.000664692	2.55E-05	0.000233949	4.41E-05	1.06E-06	0.000115508	1.07E-05	4.37E-05	0.000208623	0.000328992	2.45E-05	0.009150123	6.36E-05	5.51E-06	1.01E-06	9.74E-07	0.000321766	4.25E-05	1.14E-05	4.40E-05	1.37E-06	0.000114926	5.95E-05	7.66E-05	0.000364923	4.61E-06	1.13E-05	9.74E-07	8.25E-05	0.000433333	8.17E-05	4.44E-05	8.91E-05	0.00328212	1.95E-05	0.000309043	5.01E-05	5.21E-06	2.06E-05	0.000178915
58	0.000649364	3.07E-05	0.000190192	5.31E-05	1.15E-06	0.000114691	1.00E-05	4.06E-05	0.000208913	0.000269818	2.82E-05	0.009329706	6.73E-05	5.97E-06	1.03E-06	8.96E-07	0.000336494	4.34E-05	1.47E-05	4.25E-05	1.26E-06	0.000102357	5.87E-05	8.28E-05	0.000379006	4.26E-06	1.19E-05	8.96E-07	7.53E-05	0.000439823	0.000101201	3.65E-05	0.000108535	0.00396361	2.46E-05	0.00027313	4.76E-05	5.00E-06	2.74E-05	0.000155225
59	0.000640367	3.28E-05	0.000162296	6.20E-05	1.26E-06	0.000109201	9.41E-06	4.07E-05	0.000210827	0.000227754	3.32E-05	0.009695499	7.22E-05	6.46E-06	1.05E-06	8.25E-07	0.000355292	4.57E-05	1.96E-05	4.15E-05	1.15E-06	9.11E-05	5.89E-05	9.01E-05	0.00039604	3.94E-06	1.29E-05	8.25E-07	6.66E-05	0.000437171	0.000120204	3.11E-05	0.000128689	0.004252303	3.12E-05	0.000244072	4.80E-05	4.84E-06	3.77E-05	0.000138551
60	0.00064142	3.07E-05	0.000146591	7.00E-05	1.37E-06	9.83E-05	8.92E-06	4.33E-05	0.000214748	0.000198282	3.96E-05	0.010216851	7.82E-05	7.01E-06	1.08E-06	7.60E-07	0.00037778	4.59E-05	2.55E-05	4.08E-05	1.06E-06	7.96E-05	5.71E-05	9.98E-05	0.000417629	3.64E-06	1.46E-05	7.60E-07	5.85E-05	0.000430177	0.000129848	2.76E-05	0.000141689	0.003990797	3.75E-05	0.000220597	5.11E-05	4.73E-06	5.03E-05	0.000127829
61	0.000650787	2.55E-05	0.00013945	7.70E-05	1.50E-06	8.63E-05	8.51E-06	4.64E-05	0.00022113	0.000177037	4.63E-05	0.010633747	8.36E-05	7.60E-06	1.11E-06	7.01E-07	0.000403439	4.19E-05	3.07E-05	4.03E-05	9.74E-07	6.80E-05	5.13E-05	0.000113076	0.000442687	3.37E-06	1.72E-05	7.01E-07	5.19E-05	0.000423993	0.000126103	2.56E-05	0.000141598	0.003316885	4.03E-05	0.000201129	5.58E-05	4.66E-06	6.22E-05	0.000120304
62	0.000656169	1.96E-05	0.000137925	8.23E-05	1.64E-06	7.73E-05	8.19E-06	4.70E-05	0.000229612	0.000162466	5.14E-05	0.010663984	8.62E-05	8.25E-06	1.16E-06	6.46E-07	0.000431479	3.46E-05	3.28E-05	4.00E-05	8.96E-07	5.74E-05	4.24E-05	0.00012933	0.0004635	3.12E-06	2.11E-05	6.46E-07	4.66E-05	0.000421356	0.000113315	2.44E-05	0.000129041	0.002537769	3.79E-05	0.000184709	5.98E-05	4.63E-06	7.01E-05	0.000113969
63	0.000639775	1.47E-05	0.000138591	8.36E-05	1.80E-06	7.28E-05	7.94E-06	4.33E-05	0.000238309	0.000153152	5.33E-05	0.010277621	8.44E-05	8.96E-06	1.21E-06	5.97E-07	0.000460175	2.66E-05	3.07E-05	3.99E-05	8.25E-07	4.87E-05	3.31E-05	0.00014519	0.000468943	2.88E-06	2.59E-05	5.97E-07	4.23E-05	0.000422927	9.97E-05	2.40E-05	0.000110332	0.001890766	3.15E-05	0.00017063	6.12E-05	4.65E-06	7.22E-05	0.00010768
64	0.000592271	1.14E-05	0.000137615	7.90E-05	1.98E-06	7.08E-05	7.77E-06	3.62E-05	0.000245052	0.000145372	5.16E-05	0.009739741	7.81E-05	9.74E-06	1.26E-06	5.51E-07	0.000486706	2.00E-05	2.55E-05	4.00E-05	7.60E-07	4.21E-05	2.55E-05	0.000155537	0.00045274	2.67E-06	2.99E-05	5.51E-07	3.87E-05	0.000431244	9.08E-05	2.40E-05	9.27E-05	0.001441871	2.41E-05	0.000157995	5.86E-05	4.71E-06	6.94E-05	0.000100734
65	0.000521718	9.12E-06	0.000132664	6.95E-05	2.18E-06	6.95E-05	7.67E-06	2.82E-05	0.000249989	0.000134815	4.67E-05	0.009372498	6.90E-05	1.06E-05	1.33E-06	5.09E-07	0.00050878	1.54E-05	1.96E-05	4.02E-05	7.01E-07	3.73E-05	2.01E-05	0.000157114	0.000419016	2.47E-06	3.13E-05	5.09E-07	3.55E-05	0.000450554	8.76E-05	2.47E-05	8.03E-05	0.001148447	1.81E-05	0.000145955	5.23E-05	4.82E-06	6.49E-05	9.29E-05
66	0.000448079	7.55E-06	0.00012423	5.82E-05	2.41E-06	6.88E-05	7.64E-06	2.15E-05	0.000255739	0.000119981	4.04E-05	0.009333782	5.95E-05	1.15E-05	1.41E-06	4.71E-07	0.000526906	1.24E-05	1.47E-05	4.05E-05	6.46E-07	3.39E-05	1.64E-05	0.000151492	0.000380466	2.29E-06	2.93E-05	4.71E-07	3.29E-05	0.000478287	9.01E-05	2.60E-05	7.36E-05	0.000949992	1.40E-05	0.00013429	4.40E-05	4.98E-06	6.21E-05	8.46E-05
67	0.000389612	6.40E-06	0.000114594	4.82E-05	2.67E-06	6.96E-05	7.68E-06	1.68E-05	0.000263779	0.00010272	3.44E-05	0.009606671	5.14E-05	1.26E-05	1.50E-06	4.35E-07	0.000543936	1.04E-05	1.14E-05	4.10E-05	5.97E-07	3.15E-05	1.40E-05	0.000144157	0.000350742	2.12E-06	2.48E-05	4.35E-07	3.07E-05	0.00050049	9.87E-05	2.82E-05	7.04E-05	0.000806177	1.12E-05	0.000123452	3.60E-05	5.19E-06	6.30E-05	7.62E-05
68	0.000353512	5.50E-06	0.00010585	4.06E-05	2.96E-06	7.25E-05	7.79E-06	1.35E-05	0.000271672	8.61E-05	2.99E-05	0.010055796	4.53E-05	1.37E-05	1.60E-06	4.03E-07	0.000560755	8.99E-06	9.12E-06	4.16E-05	5.51E-07	3.00E-05	1.23E-05	0.000140425	0.000336713	1.97E-06	1.97E-05	4.03E-07	2.89E-05	0.000502588	0.000112037	3.15E-05	6.73E-05	0.000695774	9.34E-06	0.000113977	2.97E-05	5.46E-06	6.65E-05	6.85E-05
69	0.000335966	4.78E-06	9.90E-05	3.50E-05	3.31E-06	7.63E-05	7.96E-06	1.12E-05	0.000275268	7.22E-05	2.67E-05	0.010435072	4.07E-05	1.50E-05	1.71E-06	3.73E-07	0.000572348	7.96E-06	7.55E-06	4.24E-05	5.09E-07	2.95E-05	1.11E-05	0.000142384	0.000336175	1.83E-06	1.55E-05	3.73E-07	2.76E-05	0.000483713	0.000124311	3.64E-05	6.22E-05	0.000607736	7.91E-06	0.000106059	2.51E-05	5.79E-06	6.97E-05	6.16E-05
70	0.00032831	4.20E-06	9.39E-05	3.08E-05	3.72E-06	7.85E-05	8.20E-06	9.55E-06	0.000273201	6.17E-05	2.45E-05	0.010465867	3.70E-05	1.64E-05	1.84E-06	3.46E-07	0.000570338	7.18E-06	6.40E-06	4.34E-05	4.71E-07	3.01E-05	1.03E-05	0.000149112	0.000342086	1.70E-06	1.25E-05	3.46E-07	2.66E-05	0.000455632	0.000127054	4.40E-05	5.53E-05	0.000535733	6.78E-06	9.97E-05	2.17E-05	6.20E-06	7.16E-05	5.56E-05
71	0.000323699	3.72E-06	9.04E-05	2.75E-05	4.20E-06	7.67E-05	8.51E-06	8.28E-06	0.000268193	5.40E-05	2.28E-05	0.010018221	3.38E-05	1.80E-05	1.99E-06	3.21E-07	0.000550812	6.57E-06	5.50E-06	4.46E-05	4.35E-07	3.19E-05	9.83E-06	0.000158439	0.000349049	1.58E-06	1.04E-05	3.21E-07	2.60E-05	0.000429889	0.000116973	5.62E-05	4.83E-05	0.000475723	5.88E-06	9.48E-05	1.89E-05	6.68E-06	7.43E-05	5.04E-05
72	0.000320614	3.31E-06	8.79E-05	2.48E-05	4.78E-06	7.06E-05	8.90E-06	7.32E-06	0.000264242	4.80E-05	2.15E-05	0.009202997	3.11E-05	1.98E-05	2.16E-06	2.98E-07	0.000517777	6.08E-06	4.78E-06	4.60E-05	4.03E-07	3.47E-05	9.58E-06	0.000168086	0.000356676	1.47E-06	8.90E-06	2.98E-07	2.59E-05	0.000410967	9.95E-05	7.45E-05	4.26E-05	0.000424936	5.14E-06	9.16E-05	1.66E-05	7.26E-06	8.00E-05	4.59E-05
73	0.000322104	2.96E-06	8.63E-05	2.25E-05	5.50E-06	6.20E-05	9.35E-06	6.60E-06	0.000263408	4.32E-05	2.06E-05	0.008265261	2.86E-05	2.18E-05	2.35E-06	2.78E-07	0.000478194	5.67E-06	4.20E-06	4.78E-05	3.73E-07	3.71E-05	9.51E-06	0.000176302	0.00036807	1.37E-06	7.75E-06	2.78E-07	2.64E-05	0.000399028	8.27E-05	9.69E-05	3.84E-05	0.000381401	4.52E-06	9.05E-05	1.46E-05	7.95E-06	8.85E-05	4.22E-05
74	0.000332648	2.67E-06	8.56E-05	2.04E-05	6.40E-06	5.31E-05	9.89E-06	6.05E-06	0.000265083	3.91E-05	2.02E-05	0.007401339	2.65E-05	2.41E-05	2.57E-06	2.58E-07	0.000436682	5.32E-06	3.72E-06	5.01E-05	3.46E-07	3.79E-05	9.59E-06	0.000182848	0.000386392	1.28E-06	6.84E-06	2.58E-07	2.79E-05	0.000392617	6.93E-05	0.000115808	3.55E-05	0.000343696	3.99E-06	9.24E-05	1.28E-05	8.78E-06	9.96E-05	3.89E-05
75	0.000355454	2.41E-06	8.61E-05	1.86E-05	7.55E-06	4.52E-05	1.05E-05	5.65E-06	0.000267062	3.56E-05	2.01E-05	0.006669911	2.47E-05	2.67E-05	2.82E-06	2.41E-07	0.000395831	5.00E-06	3.31E-06	5.33E-05	3.21E-07	3.63E-05	9.80E-06	0.000189596	0.000413043	1.20E-06	6.08E-06	2.41E-07	3.11E-05	0.000388133	5.74E-05	0.000121951	3.33E-05	0.000310774	3.55E-06	9.79E-05	1.14E-05	9.77E-06	0.000115248	3.62E-05
76	0.000390004	2.18E-06	8.77E-05	1.71E-05	9.12E-06	3.89E-05	1.12E-05	5.36E-06	0.000266769	3.27E-05	2.07E-05	0.006043268	2.33E-05	2.96E-05	3.11E-06	2.25E-07	0.000358147	4.72E-06	2.96E-06	5.76E-05	2.98E-07	3.29E-05	1.01E-05	0.000199693	0.000446806	1.12E-06	5.45E-06	2.25E-07	3.67E-05	0.000381134	4.54E-05	0.00011221	3.17E-05	0.000281832	3.16E-06	0.000106808	1.01E-05	1.10E-05	0.00013733	3.39E-05
77	0.000429466	1.98E-06	9.03E-05	1.56E-05	1.14E-05	3.41E-05	1.20E-05	5.17E-06	0.000262617	3.03E-05	2.21E-05	0.005504614	2.23E-05	3.31E-05	3.45E-06	2.11E-07	0.000325575	4.46E-06	2.67E-06	6.35E-05	2.78E-07	2.93E-05	1.06E-05	0.000215979	0.000482775	1.05E-06	4.90E-06	2.11E-07	4.43E-05	0.000370614	3.45E-05	9.28E-05	3.04E-05	0.000256206	2.83E-06	0.000116574	8.98E-06	1.24E-05	0.000161653	3.19E-05
78	0.000462944	1.80E-06	9.30E-05	1.44E-05	1.47E-05	3.05E-05	1.29E-05	5.06E-06	0.000255266	2.83E-05	2.47E-05	0.005076214	2.18E-05	3.72E-05	3.86E-06	1.98E-07	0.000298396	4.22E-06	2.41E-06	7.06E-05	2.58E-07	2.68E-05	1.13E-05	0.000239831	0.000514254	9.93E-07	4.42E-06	1.98E-07	5.13E-05	0.00036062	2.64E-05	7.34E-05	2.95E-05	0.000233369	2.54E-06	0.000122722	8.02E-06	1.42E-05	0.000177863	3.01E-05
79	0.000484659	1.64E-06	9.49E-05	1.32E-05	1.96E-05	2.78E-05	1.39E-05	5.04E-06	0.00024729	2.67E-05	2.89E-05	0.004779426	2.18E-05	4.20E-05	4.34E-06	1.86E-07	0.000275718	4.00E-06	2.18E-06	7.80E-05	2.41E-07	2.62E-05	1.22E-05	0.000270293	0.000538496	9.38E-07	4.01E-06	1.86E-07	5.53E-05	0.000356508	2.12E-05	5.98E-05	2.88E-05	0.000212994	2.29E-06	0.00012188	7.19E-06	1.65E-05	0.000176366	2.87E-05
80	0.000499913	1.50E-06	9.63E-05	1.21E-05	2.55E-05	2.60E-05	1.49E-05	5.09E-06	0.000241384	2.54E-05	3.46E-05	0.004605664	2.26E-05	4.78E-05	4.92E-06	1.75E-07	0.000256695	3.78E-06	1.98E-06	8.41E-05	2.25E-07	2.73E-05	1.34E-05	0.00030354	0.000559381	8.88E-07	3.64E-06	1.75E-07	5.68E-05	0.000359929	1.82E-05	5.32E-05	2.82E-05	0.000194886	2.08E-06	0.000114673	6.46E-06	1.95E-05	0.000155811	2.75E-05
81	0.000517822	1.37E-06	9.88E-05	1.12E-05	3.07E-05	2.47E-05	1.61E-05	5.22E-06	0.000239348	2.44E-05	4.02E-05	0.004518905	2.45E-05	5.50E-05	5.64E-06	1.66E-07	0.000240971	3.58E-06	1.80E-06	8.87E-05	2.11E-07	2.95E-05	1.51E-05	0.000334337	0.000581958	8.45E-07	3.30E-06	1.66E-07	5.85E-05	0.000366599	1.63E-05	5.17E-05	2.78E-05	0.000178716	1.89E-06	0.000104579	5.81E-06	2.36E-05	0.00012408	2.64E-05
82	0.000537541	1.26E-06	0.000104721	1.03E-05	3.28E-05	2.40E-05	1.74E-05	5.42E-06	0.000242253	2.36E-05	4.33E-05	0.00445848	2.80E-05	6.40E-05	6.54E-06	1.57E-07	0.000228506	3.39E-06	1.64E-06	9.30E-05	1.98E-07	3.16E-05	1.76E-05	0.000360179	0.000604449	8.06E-07	3.01E-06	1.57E-07	6.11E-05	0.000367839	1.50E-05	5.21E-05	2.76E-05	0.000163971	1.73E-06	9.45E-05	5.24E-06	2.94E-05	9.27E-05	2.56E-05
83	0.000544818	1.15E-06	0.000117056	9.51E-06	3.07E-05	2.36E-05	1.88E-05	5.73E-06	0.000249608	2.31E-05	4.22E-05	0.004351976	3.25E-05	7.55E-05	7.70E-06	1.50E-07	0.000219438	3.20E-06	1.50E-06	9.86E-05	1.86E-07	3.18E-05	2.14E-05	0.000384488	0.000617371	7.73E-07	2.74E-06	1.50E-07	6.25E-05	0.000355923	1.40E-05	5.11E-05	2.75E-05	0.000150269	1.59E-06	8.54E-05	4.73E-06	3.81E-05	7.02E-05	2.49E-05
84	0.000525013	1.06E-06	0.000139146	8.77E-06	2.55E-05	2.35E-05	2.03E-05	6.13E-06	0.000257226	2.28E-05	3.78E-05	0.004158361	3.65E-05	9.12E-05	9.28E-06	1.44E-07	0.000213731	3.03E-06	1.37E-06	0.000104679	1.75E-07	2.95E-05	2.69E-05	0.000414448	0.000611831	7.45E-07	2.50E-06	1.44E-07	6.18E-05	0.000330535	1.31E-05	4.73E-05	2.75E-05	0.000137583	1.46E-06	7.81E-05	4.27E-06	5.08E-05	5.91E-05	2.43E-05
85	0.000479245	9.74E-07	0.000173357	8.10E-06	1.96E-05	2.37E-05	2.19E-05	6.67E-06	0.000257486	2.28E-05	3.26E-05	0.003895683	3.77E-05	0.000113663	1.15E-05	1.38E-07	0.000210613	2.86E-06	1.26E-06	0.00010826	1.66E-07	2.53E-05	3.34E-05	0.000455393	0.000588745	7.22E-07	2.29E-06	1.38E-07	6.15E-05	0.000300357	1.24E-05	4.26E-05	2.76E-05	0.000126031	1.36E-06	7.32E-05	3.87E-06	6.65E-05	5.69E-05	2.39E-05
86	0.000425397	8.96E-07	0.000218625	7.48E-06	1.47E-05	2.42E-05	2.37E-05	7.38E-06	0.000244638	2.29E-05	2.93E-05	0.003610611	3.55E-05	0.000147402	1.50E-05	1.34E-07	0.000208633	2.70E-06	1.15E-06	0.000107223	1.57E-07	2.09E-05	3.89E-05	0.000508117	0.000559257	7.03E-07	2.09E-06	1.34E-07	6.38E-05	0.00027728	1.17E-05	3.98E-05	2.80E-05	0.000115617	1.28E-06	7.12E-05	3.50E-06	8.03E-05	5.82E-05	2.37E-05
87	0.000383401	8.25E-07	0.000268921	6.91E-06	1.14E-05	2.48E-05	2.58E-05	8.30E-06	0.000220441	2.34E-05	2.89E-05	0.00333384	3.08E-05	0.000195918	1.99E-05	1.30E-07	0.000206531	2.55E-06	1.06E-06	0.000102666	1.50E-07	1.74E-05	4.10E-05	0.000570476	0.000536363	6.89E-07	1.91E-06	1.30E-07	6.77E-05	0.000268044	1.11E-05	4.02E-05	2.85E-05	0.000106214	1.21E-06	7.18E-05	3.17E-06	8.60E-05	5.79E-05	2.35E-05
88	0.00036204	7.60E-07	0.000314176	6.39E-06	9.12E-06	2.56E-05	2.84E-05	9.53E-06	0.000192884	2.42E-05	3.13E-05	0.003073674	2.59E-05	0.000254924	2.59E-05	1.27E-07	0.000204022	2.40E-06	9.74E-07	9.75E-05	1.44E-07	1.49E-05	3.84E-05	0.000638269	0.000527197	6.80E-07	1.76E-06	1.27E-07	7.03E-05	0.000270055	1.05E-05	4.22E-05	2.93E-05	9.77E-05	1.15E-06	7.47E-05	2.88E-06	8.04E-05	5.30E-05	2.36E-05
89	0.000358535	7.01E-07	0.000343754	5.91E-06	7.55E-06	2.65E-05	3.20E-05	1.12E-05	0.000169299	2.54E-05	3.53E-05	0.00283173	2.20E-05	0.000306874	3.13E-05	1.25E-07	0.000201831	2.27E-06	8.96E-07	9.34E-05	1.38E-07	1.33E-05	3.26E-05	0.000703188	0.000532484	6.75E-07	1.61E-06	1.25E-07	6.98E-05	0.000273702	9.98E-06	4.27E-05	3.03E-05	8.99E-05	1.11E-06	7.94E-05	2.61E-06	6.66E-05	4.43E-05	2.38E-05
90	0.000364818	6.46E-07	0.000351847	5.47E-06	6.40E-06	2.77E-05	3.78E-05	1.37E-05	0.000152057	2.70E-05	3.85E-05	0.002609959	1.95E-05	0.000328003	3.34E-05	1.24E-07	0.000201004	2.14E-06	8.25E-07	9.00E-05	1.34E-07	1.24E-05	2.60E-05	0.000753393	0.000549816	6.74E-07	1.49E-06	1.24E-07	6.73E-05	0.000269505	9.46E-06	4.03E-05	3.18E-05	8.29E-05	1.08E-06	8.50E-05	2.37E-06	5.09E-05	3.48E-05	2.43E-05
91	0.000371608	5.97E-07	0.0003426	5.06E-06	5.50E-06	2.90E-05	4.70E-05	1.75E-05	0.000139931	2.92E-05	3.87E-05	0.002409433	1.82E-05	0.000306874	3.12E-05	1.23E-07	0.000202119	2.01E-06	7.60E-07	8.65E-05	1.30E-07	1.21E-05	2.04E-05	0.000782099	0.000574871	6.77E-07	1.37E-06	1.23E-07	6.53E-05	0.000255697	8.98E-06	3.65E-05	3.39E-05	7.65E-05	1.06E-06	9.01E-05	2.16E-06	3.82E-05	2.68E-05	2.50E-05
92	0.000370782	5.51E-07	0.000330757	4.68E-06	4.78E-06	3.06E-05	6.07E-05	2.29E-05	0.000131121	3.20E-05	3.52E-05	0.002229725	1.77E-05	0.000254924	2.59E-05	1.24E-07	0.000205204	1.90E-06	7.01E-07	8.30E-05	1.27E-07	1.22E-05	1.65E-05	0.000798441	0.000600973	6.85E-07	1.27E-06	1.24E-07	6.64E-05	0.00023948	8.52E-06	3.44E-05	3.70E-05	7.07E-05	1.05E-06	9.34E-05	1.97E-06	2.94E-05	2.11E-05	2.60E-05
93	0.000358732	5.09E-07	0.00033514	4.34E-06	4.20E-06	3.26E-05	7.83E-05	2.94E-05	0.000124628	3.59E-05	2.92E-05	0.00206956	1.78E-05	0.000195918	1.99E-05	1.25E-07	0.000210439	1.79E-06	6.46E-07	8.00E-05	1.25E-07	1.31E-05	1.38E-05	0.000826631	0.00062098	6.98E-07	1.18E-06	1.25E-07	7.13E-05	0.000229801	8.09E-06	3.54E-05	4.15E-05	6.55E-05	1.06E-06	9.56E-05	1.80E-06	2.36E-05	1.71E-05	2.74E-05
94	0.00033759	4.71E-07	0.000367266	4.02E-06	3.72E-06	3.53E-05	9.58E-05	3.50E-05	0.000120256	4.13E-05	2.30E-05	0.001927271	1.84E-05	0.000147402	1.49E-05	1.27E-07	0.000218666	1.68E-06	5.97E-07	7.76E-05	1.24E-07	1.49E-05	1.19E-05	0.00088831	0.000631327	7.15E-07	1.10E-06	1.27E-07	7.81E-05	0.00023008	7.68E-06	3.82E-05	4.70E-05	6.07E-05	1.07E-06	9.89E-05	1.64E-06	1.95E-05	1.43E-05	2.93E-05
95	0.000311955	4.35E-07	0.000421008	3.72E-06	3.31E-06	3.91E-05	0.00010681	3.71E-05	0.000118237	4.94E-05	1.78E-05	0.001801008	1.95E-05	0.000113663	1.15E-05	1.30E-07	0.000231384	1.58E-06	5.51E-07	7.59E-05	1.23E-07	1.78E-05	1.05E-05	0.000980641	0.000634257	7.36E-07	1.03E-06	1.30E-07	8.32E-05	0.000239379	7.30E-06	3.96E-05	5.23E-05	5.60E-05	1.10E-06	0.000104706	1.50E-06	1.65E-05	1.22E-05	3.21E-05
96	0.000285242	4.03E-07	0.000471193	3.45E-06	2.96E-06	4.43E-05	0.000106455	3.47E-05	0.000118975	6.06E-05	1.41E-05	0.001688801	2.12E-05	9.12E-05	9.29E-06	1.34E-07	0.000251063	1.49E-06	5.09E-07	7.50E-05	1.24E-07	2.15E-05	9.45E-06	0.00107062	0.000636141	7.63E-07	9.67E-07	1.34E-07	8.44E-05	0.000256521	6.93E-06	3.80E-05	5.53E-05	5.16E-05	1.14E-06	0.000110779	1.38E-06	1.42E-05	1.06E-05	3.59E-05
97	0.000259191	3.73E-07	0.00048724	3.20E-06	2.67E-06	5.07E-05	9.50E-05	2.90E-05	0.000122908	7.34E-05	1.15E-05	0.001588474	2.35E-05	7.55E-05	7.73E-06	1.38E-07	0.000281728	1.41E-06	4.71E-07	7.51E-05	1.25E-07	2.51E-05	8.57E-06	0.00111717	0.000643344	7.94E-07	9.14E-07	1.38E-07	8.28E-05	0.000277522	6.59E-06	3.44E-05	5.50E-05	4.76E-05	1.20E-06	0.000112895	1.27E-06	1.24E-05	9.45E-06	4.13E-05
98	0.000234736	3.46E-07	0.000455082	2.97E-06	2.41E-06	5.82E-05	7.79E-05	2.26E-05	0.000129914	8.38E-05	9.57E-06	0.001497699	2.65E-05	6.40E-05	6.57E-06	1.44E-07	0.000326952	1.33E-06	4.35E-07	7.67E-05	1.27E-07	2.70E-05	7.86E-06	0.001106821	0.000658762	8.30E-07	8.68E-07	1.44E-07	8.14E-05	0.000291898	6.26E-06	3.20E-05	5.23E-05	4.39E-05	1.27E-06	0.000109314	1.18E-06	1.09E-05	8.52E-06	4.84E-05
99	0.000212134	3.21E-07	0.000387048	2.75E-06	2.18E-06	6.62E-05	6.18E-05	1.73E-05	0.000138168	8.73E-05	8.17E-06	0.001414571	3.06E-05	5.50E-05	5.68E-06	1.50E-07	0.000383315	1.26E-06	4.03E-07	7.97E-05	1.30E-07	2.67E-05	7.26E-06	0.001066314	0.000681599	8.72E-07	8.31E-07	1.50E-07	8.21E-05	0.000289316	5.96E-06	3.25E-05	4.94E-05	4.05E-05	1.35E-06	0.00010258	1.10E-06	9.68E-06	7.79E-06	5.76E-05
100	0.000190952	2.98E-07	0.000309491	2.56E-06	1.98E-06	7.37E-05	5.01E-05	1.35E-05	0.000143824	8.32E-05	7.10E-06	0.001338175	3.58E-05	4.78E-05	4.98E-06	1.57E-07	0.00043515	1.19E-06	3.73E-07	8.36E-05	1.34E-07	2.48E-05	6.76E-06	0.001036084	0.000710664	9.19E-07	8.00E-07	1.57E-07	8.53E-05	0.000270717	5.67E-06	3.49E-05	4.81E-05	3.73E-05	1.45E-06	9.69E-05	1.02E-06	8.67E-06	7.20E-06	6.81E-05
101	0.000170682	2.78E-07	0.000242883	2.37E-06	1.80E-06	7.82E-05	4.28E-05	1.10E-05	0.000142906	7.47E-05	6.28E-06	0.001268171	4.21E-05	4.20E-05	4.41E-06	1.66E-07	0.000460822	1.13E-06	3.46E-07	8.73E-05	1.38E-07	2.30E-05	6.34E-06	0.001037266	0.000748293	9.72E-07	7.75E-07	1.66E-07	9.07E-05	0.000248687	5.39E-06	3.60E-05	4.91E-05	3.44E-05	1.56E-06	9.49E-05	9.62E-07	7.82E-06	6.71E-06	7.81E-05
102	0.000151413	2.58E-07	0.000193686	2.21E-06	1.64E-06	7.74E-05	3.84E-05	9.30E-06	0.000134415	6.61E-05	5.64E-06	0.001203814	4.91E-05	3.72E-05	3.94E-06	1.75E-07	0.000449378	1.07E-06	3.21E-07	8.96E-05	1.44E-07	2.28E-05	5.98E-06	0.001070738	0.000799076	1.03E-06	7.57E-07	1.75E-07	9.87E-05	0.000236179	5.14E-06	3.35E-05	5.24E-05	3.18E-05	1.69E-06	9.71E-05	9.10E-07	7.09E-06	6.29E-06	8.53E-05
103	0.000133824	2.41E-07	0.000159329	2.05E-06	1.50E-06	7.10E-05	3.57E-05	8.03E-06	0.000121534	6.00E-05	5.15E-06	0.001143859	5.56E-05	3.31E-05	3.56E-06	1.86E-07	0.000410379	1.02E-06	2.98E-07	9.02E-05	1.50E-07	2.43E-05	5.68E-06	0.001140016	0.000861255	1.10E-06	7.44E-07	1.86E-07	0.000110677	0.000235379	4.89E-06	2.78E-05	5.72E-05	2.94E-05	1.85E-06	0.000102846	8.68E-07	6.48E-06	5.93E-06	8.97E-05
104	0.000118621	2.25E-07	0.000135476	1.91E-06	1.37E-06	6.20E-05	3.40E-05	7.06E-06	0.000109344	5.72E-05	4.77E-06	0.001087315	5.97E-05	2.96E-05	3.24E-06	1.98E-07	0.000365327	9.72E-07	2.78E-07	8.98E-05	1.57E-07	2.59E-05	5.43E-06	0.00125884	0.000921812	1.17E-06	7.37E-07	1.98E-07	0.000128819	0.000236654	4.67E-06	2.15E-05	6.20E-05	2.73E-05	2.02E-06	0.000111016	8.34E-07	5.95E-06	5.61E-06	9.29E-05
105	0.000106106	2.11E-07	0.000119113	1.78E-06	1.26E-06	5.41E-05	3.31E-05	6.30E-06	0.000101418	5.72E-05	4.49E-06	0.001033803	5.99E-05	2.67E-05	2.96E-06	2.11E-07	0.000331295	9.30E-07	2.58E-07	8.97E-05	1.66E-07	2.59E-05	5.21E-06	0.001426677	0.000968151	1.25E-06	7.35E-07	2.11E-07	0.000153002	0.000228505	4.46E-06	1.66E-05	6.49E-05	2.53E-05	2.22E-06	0.000119738	8.10E-07	5.50E-06	5.32E-06	9.56E-05
106	9.62E-05	1.98E-07	0.00010828	1.67E-06	1.15E-06	4.95E-05	3.28E-05	5.69E-06	9.86E-05	5.88E-05	4.28E-06	0.000983197	5.61E-05	2.41E-05	2.74E-06	2.25E-07	0.000313422	8.93E-07	2.41E-07	9.07E-05	1.75E-07	2.34E-05	5.04E-06	0.001600936	0.001004258	1.34E-06	7.38E-07	2.25E-07	0.000177587	0.000208488	4.26E-06	1.36E-05	6.51E-05	2.35E-05	2.44E-06	0.000126614	7.93E-07	5.11E-06	5.05E-06	9.66E-05
107	8.85E-05	1.86E-07	0.00010119	1.56E-06	1.06E-06	4.85E-05	3.34E-05	5.19E-06	9.98E-05	6.07E-05	4.13E-06	0.000935192	4.99E-05	2.18E-05	2.55E-06	2.41E-07	0.000308381	8.60E-07	2.25E-07	9.24E-05	1.86E-07	1.92E-05	4.91E-06	0.00170927	0.001044371	1.43E-06	7.46E-07	2.41E-07	0.000192813	0.000183772	4.08E-06	1.19E-05	6.37E-05	2.19E-05	2.69E-06	0.000129829	7.84E-07	4.78E-06	4.80E-06	9.61E-05
108	8.27E-05	1.75E-07	9.61E-05	1.46E-06	9.74E-07	5.06E-05	3.50E-05	4.79E-06	0.000103369	6.17E-05	4.04E-06	0.000889279	4.32E-05	1.98E-05	2.39E-06	2.58E-07	0.000311043	8.32E-07	2.11E-07	9.37E-05	1.98E-07	1.49E-05	4.80E-06	0.001701965	0.001089708	1.54E-06	7.58E-07	2.58E-07	0.000192618	0.000162953	3.91E-06	1.11E-05	6.26E-05	2.05E-05	2.98E-06	0.000129552	7.84E-07	4.50E-06	4.57E-06	9.76E-05
109	7.85E-05	1.66E-07	9.18E-05	1.37E-06	8.96E-07	5.45E-05	3.79E-05	4.45E-06	0.000107136	6.08E-05	3.99E-06	0.000845134	3.73E-05	1.80E-05	2.26E-06	2.78E-07	0.000318711	8.08E-07	1.98E-07	9.41E-05	2.11E-07	1.14E-05	4.74E-06	0.001589751	0.001124412	1.66E-06	7.75E-07	2.78E-07	0.000180754	0.000149439	3.76E-06	1.08E-05	6.37E-05	1.92E-05	3.31E-06	0.000127781	7.91E-07	4.26E-06	4.34E-06	0.000106296
110	7.57E-05	1.57E-07	8.77E-05	1.29E-06	8.25E-07	5.81E-05	4.24E-05	4.18E-06	0.000109666	5.79E-05	3.99E-06	0.00080297	3.28E-05	1.64E-05	2.15E-06	2.98E-07	0.000331358	7.89E-07	1.86E-07	9.47E-05	2.25E-07	8.94E-06	4.70E-06	0.0014262	0.001136867	1.78E-06	7.97E-07	2.98E-07	0.000167058	0.000141229	3.62E-06	1.09E-05	6.69E-05	1.80E-05	3.68E-06	0.000126721	8.06E-07	4.07E-06	4.13E-06	0.000124209
111	7.39E-05	1.50E-07	8.38E-05	1.22E-06	7.60E-07	5.90E-05	4.82E-05	3.96E-06	0.000111091	5.34E-05	4.03E-06	0.000763384	2.98E-05	1.50E-05	2.06E-06	3.21E-07	0.000349548	7.74E-07	1.75E-07	9.63E-05	2.41E-07	7.28E-06	4.70E-06	0.001262088	0.00113126	1.92E-06	8.22E-07	3.21E-07	0.00015822	0.000134496	3.49E-06	1.15E-05	7.04E-05	1.70E-05	4.10E-06	0.000127623	8.29E-07	3.91E-06	3.92E-06	0.000145591
112	7.30E-05	1.44E-07	8.06E-05	1.16E-06	7.01E-07	5.61E-05	5.45E-05	3.77E-06	0.000112809	4.80E-05	4.12E-06	0.000726831	2.81E-05	1.37E-05	2.00E-06	3.46E-07	0.000373729	7.63E-07	1.66E-07	9.86E-05	2.58E-07	6.15E-06	4.74E-06	0.001122019	0.001115313	2.07E-06	8.53E-07	3.46E-07	0.000154076	0.000127094	3.37E-06	1.23E-05	7.18E-05	1.60E-05	4.59E-06	0.000130933	8.60E-07	3.78E-06	3.73E-06	0.000158277
113	7.29E-05	1.38E-07	7.87E-05	1.10E-06	6.46E-07	5.08E-05	6.02E-05	3.63E-06	0.000116252	4.25E-05	4.25E-06	0.000693249	2.81E-05	1.26E-05	1.95E-06	3.73E-07	0.000405952	7.56E-07	1.57E-07	0.000100266	2.78E-07	5.35E-06	4.81E-06	0.00101115	0.001091803	2.23E-06	8.87E-07	3.73E-07	0.000151679	0.000119811	3.27E-06	1.35E-05	7.03E-05	1.52E-05	5.15E-06	0.000136846	8.99E-07	3.69E-06	3.54E-06	0.000153369
114	7.35E-05	1.34E-07	7.87E-05	1.05E-06	5.97E-07	4.51E-05	6.49E-05	3.51E-06	0.000122412	3.72E-05	4.43E-06	0.000662119	2.99E-05	1.15E-05	1.93E-06	4.03E-07	0.000450797	7.54E-07	1.50E-07	0.000100239	2.98E-07	4.77E-06	4.92E-06	0.000928299	0.001068304	2.40E-06	9.26E-07	4.03E-07	0.00014969	0.000115204	3.18E-06	1.51E-05	6.69E-05	1.45E-05	5.81E-06	0.000145588	9.47E-07	3.63E-06	3.36E-06	0.000133688
115	7.47E-05	1.30E-07	7.98E-05	1.01E-06	5.51E-07	4.07E-05	6.97E-05	3.42E-06	0.000132463	3.24E-05	4.68E-06	0.000632869	3.31E-05	1.06E-05	1.92E-06	4.35E-07	0.000513101	7.56E-07	1.44E-07	9.91E-05	3.21E-07	4.36E-06	5.07E-06	0.000872131	0.001064839	2.59E-06	9.69E-07	4.35E-07	0.000148476	0.000115456	3.11E-06	1.73E-05	6.38E-05	1.39E-05	6.59E-06	0.000157521	1.00E-06	3.60E-06	3.19E-06	0.000110483
116	7.64E-05	1.27E-07	8.14E-05	9.70E-07	5.09E-07	3.77E-05	7.69E-05	3.36E-06	0.000148138	2.84E-05	4.99E-06	0.000605355	3.60E-05	9.74E-06	1.93E-06	4.71E-07	0.000594209	7.62E-07	1.38E-07	9.85E-05	3.46E-07	4.07E-06	5.26E-06	0.000842017	0.001105899	2.80E-06	1.02E-06	4.71E-07	0.000148473	0.000120983	3.05E-06	2.00E-05	6.24E-05	1.34E-05	7.53E-06	0.000173279	1.07E-06	3.60E-06	3.03E-06	9.32E-05
117	7.86E-05	1.25E-07	8.36E-05	9.39E-07	4.71E-07	3.61E-05	8.78E-05	3.32E-06	0.000170691	2.57E-05	5.39E-06	0.000580051	3.65E-05	8.96E-06	1.95E-06	5.09E-07	0.000689245	7.72E-07	1.34E-07	9.95E-05	3.73E-07	3.87E-06	5.51E-06	0.000835132	0.001205137	3.03E-06	1.07E-06	5.09E-07	0.000149741	0.000130429	3.00E-06	2.36E-05	6.32E-05	1.30E-05	8.69E-06	0.000193996	1.15E-06	3.62E-06	2.87E-06	8.49E-05
118	8.13E-05	1.24E-07	8.68E-05	9.14E-07	4.35E-07	3.55E-05	0.000101176	3.30E-06	0.000198288	2.45E-05	5.89E-06	0.000557691	3.36E-05	8.25E-06	2.00E-06	5.51E-07	0.000785546	7.87E-07	1.30E-07	0.000102322	4.03E-07	3.73E-06	5.81E-06	0.00084112	0.001348777	3.27E-06	1.13E-06	5.51E-07	0.000152214	0.000141852	2.96E-06	2.83E-05	6.66E-05	1.26E-05	1.02E-05	0.000221739	1.23E-06	3.68E-06	2.72E-06	8.41E-05
119	8.44E-05	1.23E-07	8.96E-05	8.95E-07	4.03E-07	3.60E-05	0.000112666	3.31E-06	0.000223892	2.46E-05	6.54E-06	0.000538545	2.81E-05	7.60E-06	2.06E-06	5.97E-07	0.00086438	8.05E-07	1.27E-07	0.000106687	4.35E-07	3.65E-06	6.18E-06	0.000841162	0.001485529	3.53E-06	1.19E-06	5.97E-07	0.000155569	0.000154115	2.94E-06	3.47E-05	7.29E-05	1.24E-05	1.21E-05	0.00026057	1.33E-06	3.76E-06	2.58E-06	8.79E-05
120	8.81E-05	1.24E-07	8.87E-05	8.82E-07	3.73E-07	3.81E-05	0.000117057	3.33E-06	0.000237927	2.58E-05	7.37E-06	0.00052224	2.21E-05	7.01E-06	2.15E-06	6.46E-07	0.000911144	8.29E-07	1.25E-07	0.000112321	4.71E-07	3.61E-06	6.63E-06	0.000817026	0.001545076	3.82E-06	1.26E-06	6.46E-07	0.000159465	0.000166722	2.93E-06	4.37E-05	8.28E-05	1.23E-05	1.48E-05	0.000318463	1.44E-06	3.87E-06	2.45E-06	9.21E-05
